# Supplementary material for: Serum ferritin as a potential biomarker for distinguishing advanced-stage colorectal cancer: a retrospective cohort study
Source: PeerJ. 2026 Jun 17;14:e21449. doi: 10.7717/peerj.21449 (PMC13282942; doi:10.7717/peerj.21449)
Supplement: Supplemental Information 1 [file peerj-14-21449-s001.xlsx]

## Sheet: Sheet1
Patient No.	Age	Sex	Family history	Smoking	Drinking	Dietary habits	Symptoms	History of treatment	Serum ferritin	CA19-9	CEA	Stage
P0001	69	Male	1	No	No	Unclear	No	Radiotherapy	46.9473	32.5288	3.86316	Advanced stage
P0002	32	Male	Unclear	Unclear	Yes	Unclear	Yes	Surgery	138.206	9.50842	2.59487	Advanced stage
P0003	89	Female	Yes	No	Yes	Balanced	Unclear	Radiotherapy	152.716	32.1787	3.42303	Advanced stage
P0004	78	Male	No	No	No	Vegetarian diet	Yes	No	142.745	23.2661	3.89451	Advanced stage
P0005	38	Female	No	Yes	Occasionally	High fat	Yes	Chemotherapy	139.372	21.4197	3.88563	Early stage
P0006	41	Male	No	Occasionally	Occasionally	Omnivorous	Unclear	No	189.736	18.7305	4.0063	Early stage
P0007	20	Male	0	Unclear	No	Balanced	No	Chemotherapy	172.496	24.3948	5.43645	Advanced stage
P0008	39	Male	No	Occasionally	No	Vegetarian diet	Unclear	No	135.748	21.7742	4.04424	Early stage
P0009	70	Female	No	Occasionally	Yes	Omnivorous	Yes	Surgery	191.486	28.6198	3.20701	Early stage
P0010	19	Male	Yes	Yes	No	High fat	Yes	Chemotherapy	170.755	22.6854	4.6569	Early stage
P0011	47	Male	0	Occasionally	Occasionally	High fat	Yes	Chemotherapy	188.45	22.9018	4.92736	Advanced stage
P0012	55	Female	0	Occasionally	No	Balanced	Yes	Radiotherapy	182.037	19.8183	2.02687	Advanced stage
P0013	19.2	Male	1	Unclear	No	Balanced	Yes	Unclear	130.985	21.6583	4.21688	Early stage
P0014	81	Male	Unclear	No	No	Vegetarian diet	Unclear	Unclear	140.394	23.8468	4.34141	Early stage
P0015	77	Female	0	Unclear	Yes	Omnivorous	Yes	No	186.155	11.739	3.14292	Early stage
P0016	38	Male	0	Unclear	No	Unclear	No	Surgery	181.363	13.9109	5.15085	Early stage
P0017	50	Female	Yes	Occasionally	Unclear	Omnivorous	Unclear	Surgery	159.268	26.4596	3.31993	Early stage
P0018	75	Male	No	Occasionally	Unclear	High fat	Unclear	Radiotherapy	164.106	23.0252	3.65069	Early stage
P0019	39	Female	0	Unclear	Unclear	High fat	Unclear	No	204.718	20.8961	3.29231	Early stage
P0020	66	Male	0	Unclear	Occasionally	Vegetarian diet	Yes	Surgery	139.295	22.1106	3.51869	Advanced stage
P0021	76	Female	Unclear	Occasionally	Occasionally	Unclear	Yes	Radiotherapy	179.148	24.0855	2.18447	Advanced stage
P0022	59	Male	Yes	No	No	Vegetarian diet	Unclear	Chemotherapy	152.923	18.7614	1.77194	Early stage
P0023	77	Male	Unclear	No	Unclear	High fat	Yes	Surgery	152.381	17.3302	5.41341	Advanced stage
P0024	32	Female	0	Unclear	Yes	High fat	No	No	198.457	23.1751	2.48365	Early stage
P0025	79	Male	0	No	Unclear	Omnivorous	No	Chemotherapy	188.89	16.1298	2.31033	Early stage
P0026	79	Male	Yes	Unclear	Unclear	Unclear	Yes	Surgery	188.473	24.4495	0.915932	Advanced stage
P0027	64	Female	1	Yes	Occasionally	Omnivorous	Unclear	No	205.692	24.6907	2.73325	Advanced stage
P0028	79	Female	1	Occasionally	Occasionally	Omnivorous	Yes	Chemotherapy	160.735	28.1749	1.91229	Advanced stage
P0029	68	Female	0	Unclear	Yes	Vegetarian diet	Yes	No	183.868	24.8356	5.47042	Early stage
P0030	72	Female	0	Unclear	Occasionally	Omnivorous	Yes	Chemotherapy	149.141	23.5362	4.71178	Early stage
P0031	81	Female	Unclear	Unclear	Yes	Balanced	Unclear	No	171.346	27.8961	2.67422	Advanced stage
P0032	20	Male	Unclear	No	Occasionally	Balanced	No	Unclear	155.445	31.9928	6.20292	Early stage
P0033	68	Female	Unclear	Unclear	Unclear	Omnivorous	Yes	Surgery	163.395	28.0862	4.67812	Advanced stage
P0034	24	Male	No	Yes	Unclear	Unclear	Unclear	Radiotherapy	180.83	10.9548	3.1102	Advanced stage
P0035	38	Male	0	No	Yes	Omnivorous	Unclear	Chemotherapy	131.362	14.3225	0.500713	Early stage
P0036	56	Female	No	Occasionally	Yes	High fat	No	Chemotherapy	233.234	18.2511	6.24913	Early stage
P0037	35	Male	1	Yes	Occasionally	High fat	Unclear	Surgery	124.789	22.1565	3.91632	Advanced stage
P0038	21	Male	0	Unclear	Occasionally	Unclear	Unclear	Unclear	117.503	25.106	1.52552	Early stage
P0039	77	Female	0	Yes	Yes	Vegetarian diet	Unclear	Radiotherapy	200.534	17.6455	4.72708	Early stage
P0040	31	Male	Yes	Unclear	Yes	Balanced	No	No	187.708	23.1206	6.4277	Advanced stage
P0041	26	Male	0	Yes	Unclear	Balanced	Yes	Chemotherapy	181.844	17.4677	5.16113	Early stage
P0042	70	Female	1	No	Unclear	Vegetarian diet	No	Radiotherapy	181.992	18.3309	4.17669	Early stage
P0043	19	Male	0	Unclear	Yes	Omnivorous	Yes	No		13.56	4.21371	Early stage
P0044	77	Female	No	No	Unclear	Unclear	Unclear	Chemotherapy	128.596	16.4606	4.5241	Early stage
P0045	88.2	Female	0	Yes	No	Omnivorous	Unclear	Chemotherapy	162.653	13.8899	4.41071	Advanced stage
P0046	61	Female	No	Unclear	Occasionally	Vegetarian diet	Yes	Unclear	136.299	16.1448	8.1858	Early stage
P0047	25	Female	Unclear	Occasionally	Unclear	Unclear	No	Unclear	194.129	28.3219	3.62504	Advanced stage
P0048		Female	Unclear	Occasionally	No	Balanced	No	Unclear		16.3036	3.42489	Early stage
P0049	52	Male	Yes	Unclear	Yes	Balanced	No	No	131.108	37.7943	2.59524	Advanced stage
P0050		Female	0	Yes	Unclear	Omnivorous	Yes	Surgery	148.751	24.9599	3.16319	Advanced stage
P0051	67	Female	Unclear	Occasionally	Yes	High fat	Unclear	Radiotherapy	174.453	23.109	1.46845	Advanced stage
P0052	21	Male	Unclear	Unclear	Occasionally	Vegetarian diet	Unclear	Chemotherapy	140.27	16.8499	3.38199	Early stage
P0053		Female	Yes	Occasionally	Yes	Vegetarian diet	Unclear	No	131.222	26.2019	5.85481	Early stage
P0054	23	Female	Yes	Unclear	No	Omnivorous	Yes	Chemotherapy	168.529	18.5462	2.17569	Advanced stage
P0055	71	Male	0	Yes	Yes	Vegetarian diet	Unclear	No	168.574	22.7321	3.71587	Early stage
P0056	21	Female	No	Yes	No	Balanced	Unclear	Chemotherapy	142.257	37.3605	5.1704	Early stage
P0057	71	Female	0	No	Unclear	Omnivorous	No	Surgery	143.514	21.4236	4.60198	Early stage
P0058	80.1	Female	No	Occasionally	Unclear	Balanced	Unclear	Surgery	168.122	28.8956	1.6154	Early stage
P0059	35	Male	Yes	No	No	Unclear	No	Radiotherapy	109.317	17.7809	2.31245	Early stage
P0060	61	Male	1	Yes	Occasionally	Unclear	Yes	Surgery	110.739	21.7901	4.62893	Advanced stage
P0061	51	Male	0	Unclear	Occasionally	High fat	No	Surgery	134.854	32.6248	2.32102	Advanced stage
P0062	79	Female	1	Yes	Occasionally	Vegetarian diet	Unclear	Radiotherapy	152.529		3.23044	Early stage
P0063	31	Female	No	Yes	Unclear	Unclear	Unclear	Unclear	170.882	32.8747	4.16006	Early stage
P0064	65	Female	0	Unclear	Unclear	Vegetarian diet	No	Surgery	63.1458	26.2465	2.33799	Early stage
P0065	32	Male	1	No	Occasionally	Balanced	Unclear	Surgery	190.018	18.6252	3.62645	Early stage
P0066	89	Female	1	Occasionally	Yes	Omnivorous	No	Unclear	154.402	25.7944	1.89917	Early stage
P0067	79	Female	0	Yes	Occasionally	Unclear	Unclear	No	159.334	27.8353	2.77836	Advanced stage
P0068	57	Female	1	Yes	Yes	Omnivorous	No	Unclear	124.911		3.88374	Early stage
P0069	70	Male	0	Occasionally	Occasionally	Unclear	No	Radiotherapy	159.352	12.5787	1.58841	Advanced stage
P0070	41	Male	1	Yes	Yes	Vegetarian diet	Yes	No	149.897	17.6372	4.02857	Early stage
P0071	43	Male	Yes	Occasionally	Unclear	Unclear	No	Chemotherapy	171.295	20.5149	3.47643	Early stage
P0072	77.4	Male	0	Occasionally	Occasionally	Unclear	No	Unclear	131.047	21.5534	4.16299	Early stage
P0073	58	Male	Yes	Occasionally	Occasionally	Balanced	Yes	Surgery	178.177	25.724	3.7687	Advanced stage
P0074	46	Male	Unclear	Unclear	No	High fat	Unclear	No	213.646	23.0662	5.13697	Early stage
P0075	32	Male	Yes	No	Occasionally	Balanced	No	Unclear	156.193	13.9879	3.65027	Early stage
P0076	62	Female	1	No	Yes	Omnivorous	Yes	No	174.06	24.2812	2.98471	Advanced stage
P0077	82	Female	No	Unclear	No	Vegetarian diet	Yes	Radiotherapy	184.155	25.6635	3.64676	Early stage
P0078	88	Female	Yes	No	Occasionally	Vegetarian diet	No	Unclear	145.957	25.3587		Early stage
P0079	26	Male	Yes	No	Occasionally	Unclear	Unclear	Chemotherapy	167.843	28.4847	3.55863	Early stage
P0080	18	Male	Yes	No	Unclear	Vegetarian diet	Yes	Radiotherapy	160.441	27.0035	3.54871	Early stage
P0081	25	Female	No	Yes	No	High fat	No	Chemotherapy	30.3239	24.7551	2.65761	Early stage
P0082	80	Male	No	Unclear	Yes	High fat	Yes	Unclear		21.579	2.70452	Early stage
P0083	28	Male	Yes	No	Occasionally	Unclear	Unclear	Radiotherapy	160.858	12.0342	1.81687	Advanced stage
P0084	25	Female	Unclear	Unclear	Unclear	Unclear	No	Unclear	177.43	24.5777	5.59949	Early stage
P0085	52	Female	No	No	Occasionally	Omnivorous	No	No	210.79	48.6123	2.00736	Early stage
P0086	52	Male	No	No	No	Unclear	Unclear	No	193.574	23.6295	2.66851	Early stage
P0087	50	Female	No	Unclear	Yes	Balanced	Unclear	Surgery	235.361	14.3395	2.63791	Early stage
P0088	22	Male	0	Occasionally	Unclear	Balanced	Yes	No	133.143	15.5137	4.57391	Advanced stage
P0089	58	Male	Yes	Unclear	Occasionally	Balanced	No	Surgery	190.531	28.3189	3.14606	Advanced stage
P0090	45	Female	Unclear	Occasionally	Yes	High fat	Yes	No	166.417	21.7627	4.99729	Early stage
P0091	24	Male	No	Yes	Occasionally	Vegetarian diet	No	Surgery	236.643	26.089	2.69181	Advanced stage
P0092	89	Male	0	Unclear	Occasionally	Omnivorous	Yes	No	131.71	22.1699	3.83479	Early stage
P0093	29	Male	1	Occasionally	No	Unclear	No	Surgery	130.61	22.1785	2.49758	Early stage
P0094	51	Male	1	No	No	Omnivorous	Unclear	Surgery	139.021	27.6297	6.07418	Early stage
P0095	50	Female	No	Yes	Occasionally	High fat	Yes	Unclear	85.6636	18.9037	2.07488	Early stage
P0096	65	Male	Unclear	Unclear	Unclear	Unclear	No	No	141.599	22.5767	3.87178	Advanced stage
P0097	40	Female	Unclear	Occasionally	No	Unclear	No	Surgery	133.43	19.2263	4.26053	Advanced stage
P0098	79	Male	Yes	Occasionally	No	High fat	Yes	Surgery	165.264	19.393	3.99656	Advanced stage
P0099	54	Male	No	Unclear	No	Vegetarian diet	Unclear	Chemotherapy	171.961	20.145	3.27765	Early stage
P0100	61	Female	1	Occasionally	No	Unclear	Unclear	Unclear	225.666	23.3328	3.34422	Early stage
P0101	52	Male	Yes	Unclear	Yes	Vegetarian diet	Yes	Surgery	193.265	19.1275	3.55257	Early stage
P0102	82	Female	Unclear	Occasionally	Occasionally	High fat	Yes	Surgery	139.808	29.5345	3.3236	Early stage
P0103	64	Female	Yes	No	Yes	Omnivorous	No	Unclear	128.555	16.6324	4.65665	Advanced stage
P0104	20	Female	1	Unclear	Yes	Unclear	No	Surgery	177.217	20.8788	6.15263	Early stage
P0105	18	Female	Unclear	Unclear	Occasionally	Vegetarian diet	Unclear	Surgery	113.792	19.3616	2.83101	Advanced stage
P0106	22	Male	0	Yes	No	Unclear	Unclear	Radiotherapy	224.101	30.6819	1.85624	Early stage
P0107	31	Female	0	No	Unclear	Vegetarian diet	Unclear	Unclear	201.28	23.1793	3.39406	Early stage
P0108	44	Female	No	Unclear	No	Unclear	Yes	Unclear	143.579	28.1911	6.59565	Early stage
P0109	26	Female	Yes	Occasionally	No	Unclear	Yes	Chemotherapy	268.363	13.0866	2.53559	Early stage
P0110	32	Male	Unclear	Occasionally	No	Unclear	Yes	Radiotherapy	207.386	23.6023		Advanced stage
P0111		Female	No	Occasionally	No	Omnivorous	Unclear	Unclear	155.991	27.3378	5.51324	Early stage
P0112	68	Male	Yes	Yes	Unclear	Unclear	Unclear	Surgery	505.328	22.4937	2.83569	Advanced stage
P0113	80	Female	1	Unclear	Yes	Vegetarian diet	Unclear	Surgery	104.195	28.3929	4.18278	Early stage
P0114	69	Female	Unclear	Occasionally	Unclear	Omnivorous	Unclear	Surgery	139.022	18.8963	5.45408	Advanced stage
P0115	21.7	Male	Yes	Yes	Occasionally	Balanced	Yes	Unclear	160.184	30.4561	3.04505	Early stage
P0116	40	Female	Unclear	Yes	No	Vegetarian diet	No	Unclear	161.644	35.7934	3.2557	Early stage
P0117	32	Female	Yes	Unclear	Unclear	Vegetarian diet	Yes	Unclear	144.248	19.823	2.80198	Early stage
P0118	60	Male	1	Occasionally	Occasionally	Balanced	No	No	181.8	19.327	6.32985	Early stage
P0119	46	Male	Unclear	No	Unclear	Omnivorous	No	Chemotherapy	122.633	30.7203	2.72087	Advanced stage
P0120	53	Male	0	Occasionally	No	Unclear	Yes	No	155.017	73.7697	2.03127	Early stage
P0121	30	Female	1	No	No	Vegetarian diet	Yes	Surgery	164.21	18.8628	3.5409	Advanced stage
P0122	49	Female	Yes	No	Occasionally	Balanced	Yes	Surgery	178.005	19.4789	2.57603	Early stage
P0123	88	Male	Unclear	Occasionally	Unclear	Unclear	Unclear	Surgery	184.907	20.3093	3.78054	Early stage
P0124	76	Male	1	No	No	Omnivorous	Yes	Chemotherapy	120.638	13.9333	1.63293	Early stage
P0125	45	Male	Yes	Yes	Occasionally	Vegetarian diet	Unclear	Radiotherapy	106.306	16.4881	3.89706	Early stage
P0126	83.7	Female	0	Yes	Unclear	Unclear	No	Surgery	204.719	15.9752	4.50023	Early stage
P0127	59	Male	0	Occasionally	Unclear	Unclear	Yes	Unclear	171.631	17.3932	1.10752	Advanced stage
P0128	62	Male	Yes	Unclear	Occasionally	High fat	Unclear	Surgery	133.803	21.7919	3.94887	Early stage
P0129	79	Male	0	Yes	Unclear	Balanced	Unclear	Surgery		23.4053	4.9732	Early stage
P0130	74	Male	1	Occasionally	Unclear	Unclear	Unclear	Surgery	164.049	31.303	2.04843	Advanced stage
P0131	23	Female	0	No	No	Omnivorous	Yes	Unclear	201.275	16.0099	5.50709	Advanced stage
P0132	45	Male	No	Yes	No	High fat	No	Surgery	162.363	27.9059	4.00282	Early stage
P0133	45	Female	0	Occasionally	No	Unclear	Yes	Radiotherapy	232.126	20.7161	2.65399	Early stage
P0134	61	Female	No	Occasionally	Occasionally	Unclear	Unclear	No	221.437	21.7032	3.43308	Early stage
P0135	47	Female	Unclear	Unclear	Yes	Omnivorous	No	Chemotherapy	151.286	26.0489	4.16999	Advanced stage
P0136	79	Female	1	No	Unclear	High fat	No	No	194.005	15.2637	3.59121	Advanced stage
P0137	79	Female	Unclear	No	Occasionally	High fat	No	No	182.588	24.2945	4.14651	Early stage
P0138	18	Female	Unclear	No	Yes	Balanced	No	Unclear	436.506	22.9987	2.39519	Early stage
P0139	44	Female	0	Occasionally	Yes	Unclear	Unclear	Surgery	126.228	24.9547	3.70323	Advanced stage
P0140	79	Female	0	Occasionally	Occasionally	Balanced	Unclear	Unclear	184.012	23.735	1.80354	Early stage
P0141	20.6	Male	0	No	Yes	High fat	No	Surgery		36.7318	3.36653	Advanced stage
P0142	87	Male	Unclear	Occasionally	No	Balanced	No	Radiotherapy	98.4441	18.1736	2.41531	Early stage
P0143	89	Female	1	Unclear	Occasionally	Omnivorous	No	Chemotherapy	118.586	18.814	2.61736	Advanced stage
P0144	44	Male	1	Occasionally	Unclear	Vegetarian diet	No	Surgery	88.6269	18.2612	4.98331	Advanced stage
P0145	26	Female	No	Occasionally	No	Omnivorous	Unclear	No	150.571	18.6671	4.80957	Early stage
P0146	79	Female	Yes	Yes	Unclear	High fat	No	Surgery	455.303	18.1757	4.23097	Advanced stage
P0147	54	Female	1	Unclear	Yes	Omnivorous	No	Chemotherapy	212.582	29.1341	2.18922	Early stage
P0148	68	Male	0	Yes	No	High fat	Yes	No	162.593	30.523	3.12031	Early stage
P0149	61	Male	No	No	Unclear	Omnivorous	Unclear	Surgery	217.002	18.5755	4.95572	Advanced stage
P0150	41	Male	0	No	Occasionally	Unclear	No	Surgery	111.696	17.0059	3.67006	Early stage
P0151	76	Female	Unclear	Unclear	Yes	Unclear	No	Unclear	100.382	24.8285	6.2832	Advanced stage
P0152	49	Male	Unclear	Occasionally	Unclear	Omnivorous	Yes	Radiotherapy	158.056	18.6867	3.97198	Early stage
P0153	69	Male	0	Yes	Yes	Balanced	No	Chemotherapy	173.442	25.7976	3.73046	Advanced stage
P0154	79	Female	1	Unclear	Unclear	High fat	No	Chemotherapy	158.856	23.2175	7.63522	Advanced stage
P0155	75	Female	Yes	Yes	Occasionally	Unclear	No	Chemotherapy		12.9055	3.66025	Early stage
P0156	69	Female	0	Occasionally	No	High fat	Yes	No	156.881	31.285	3.31704	Early stage
P0157	29	Female	1	Yes	Unclear	Unclear	Unclear	Radiotherapy	114.344	85.0085	4.34973	Early stage
P0158	56	Female	No	Unclear	Yes	Vegetarian diet	Yes	Surgery	183.439	18.3233	4.64804	Advanced stage
P0159	19	Female	0	Occasionally	Occasionally	Omnivorous	Unclear	No	172.831	19.6738	2.55681	Advanced stage
P0160	20	Female	No	Occasionally	No	Unclear	Yes	Chemotherapy	127.104	23.7152	1.90252	Advanced stage
P0161	73	Male	1	Unclear	Yes	Omnivorous	Yes	No	142.015	24.0067	2.6041	Advanced stage
P0162	76	Female	1	Occasionally	Occasionally	Vegetarian diet	No	Surgery	122.928	25.9513	4.10959	Advanced stage
P0163	19	Female	1	Yes	Yes	High fat	Unclear	No	157.806	34.0612	2.17596	Advanced stage
P0164	19	Male	1	No	Occasionally	Omnivorous	Unclear	Unclear	193.43	20.9383	0.916531	Early stage
P0165	71	Female	Unclear	Unclear	No	Unclear	Unclear	Unclear	125.5	17.2102	3.96629	Early stage
P0166	18	Male	1	Yes	No	Vegetarian diet	Unclear	No	494.535	13.7241	6.4916	Advanced stage
P0167	36	Male	Unclear	Occasionally	Yes	Unclear	No	Chemotherapy	141.441	17.6144	3.49271	Early stage
P0168	19	Male	Yes	No	Occasionally	Vegetarian diet	No	Surgery	132.249	21.8012	4.50619	Early stage
P0169	70	Male	Unclear	Yes	Unclear	Vegetarian diet	Yes	Chemotherapy	156.254	32.7673	3.5982	Early stage
P0170	61	Female	No	Unclear	No	Unclear	Yes	Surgery	123.767	18.8943	3.38133	Early stage
P0171	49	Female	Yes	Occasionally	Unclear	Omnivorous	No	Unclear	140.622	23.3427	4.60289	Early stage
P0172	87	Female	No	Unclear	Unclear	High fat	Yes	Surgery	118.074	21.9015	3.15167	Advanced stage
P0173		Female	0	Yes	Yes	High fat	No	Surgery	228.765	29.1304	3.82087	Advanced stage
P0174	85	Female	0	No	Yes	Vegetarian diet	Unclear	Chemotherapy	161.234	37.1616	3.88604	Early stage
P0175	72	Female	Unclear	Yes	Yes	Unclear	Yes	Unclear	135.51	18.8148	2.69829	Early stage
P0176	73	Female	No	Yes	Occasionally	Vegetarian diet	No	Surgery	167.489	19.0634	4.69045	Early stage
P0177		Male	0	Occasionally	No	High fat	Unclear	Unclear	156.069	28.265	3.29005	Advanced stage
P0178	55	Female	0	Unclear	No	Vegetarian diet	Unclear	Radiotherapy	152.266	26.0913	2.59311	Advanced stage
P0179	41	Female	0	Yes	Unclear	Vegetarian diet	Unclear	Unclear	181.496	33.0802	4.14381	Advanced stage
P0180	86	Male	Yes	Yes	Yes	High fat	No	Radiotherapy	186.513	25.5036	2.42184	Advanced stage
P0181	87	Female	Yes	No	Occasionally	Omnivorous	No	Surgery	141.432	19.8442	3.53382	Advanced stage
P0182	28	Male	1	No	No	Vegetarian diet	No	Radiotherapy	139.846	25.5439	3.48906	Early stage
P0183	33	Female	No	Unclear	Occasionally	Omnivorous	Unclear	Surgery	150.373	28.6522	4.80307	Advanced stage
P0184		Male	0	Unclear	Yes	Vegetarian diet	Unclear	Radiotherapy	79.4328	26.9229	4.06964	Early stage
P0185	87	Female	No	Occasionally	Yes	Unclear	Unclear	Chemotherapy		25.0436	3.46997	Advanced stage
P0186	20	Female	1	Unclear	No	Vegetarian diet	No	Surgery	207.841	28.4	4.48132	Early stage
P0187	37	Female	Unclear	No	Unclear	Vegetarian diet	No	No	217.574	29.0158	5.16825	Advanced stage
P0188	76	Female	1	Unclear	Unclear	Balanced	Yes	No	151.284	30.293	4.16937	Advanced stage
P0189	53	Male	0	Yes	Yes	Unclear	Unclear	Radiotherapy	180.179	25.8923	9.30799	Advanced stage
P0190	36	Female	Unclear	Unclear	Yes	Unclear	No	No	170.894	20.9973	1.9258	Early stage
P0191	84	Male	Unclear	Unclear	Unclear	Omnivorous	Yes	Unclear		22.8803	2.22186	Early stage
P0192	36	Male	1	Occasionally	Yes	Omnivorous	Yes	Radiotherapy	199.185	29.2391	3.13373	Advanced stage
P0193	37	Male	0	Yes	No	Vegetarian diet	Unclear	Radiotherapy	155.523	17.0984	2.76859	Advanced stage
P0194	88	Male	Unclear	Occasionally	No	High fat	Unclear	Unclear	126.556	24.212	3.27563	Advanced stage
P0195		Male	1	No	Occasionally	Vegetarian diet	No	Unclear	103.774	19.64	3.56798	Advanced stage
P0196	50	Female	1	Unclear	Unclear	Balanced	Yes	No	167.121	22.1725	4.13563	Advanced stage
P0197	57	Female	0	Unclear	Yes	Vegetarian diet	Unclear	No	133.528	29.6707	9.40314	Early stage
P0198	56	Male	1	No	Occasionally	Balanced	Unclear	Surgery	110.221	23.1466	4.0838	Advanced stage
P0199	18	Male	1	Occasionally	No	Vegetarian diet	Yes	Unclear	137.37	22.2786	3.57737	Advanced stage
P0200	28	Female	1	Yes	Unclear	Omnivorous	Unclear	Surgery	122.146	13.8409	1.12944	Advanced stage
P0201	74	Male	No	Occasionally	No	Vegetarian diet	Yes	Radiotherapy	219.05	26.4775	2.3728	Advanced stage
P0202	67	Male	Yes	Occasionally	Yes	Omnivorous	Yes	No	190.857	25.8729	3.32709	Early stage
P0203	40	Female	No	Yes	Occasionally	High fat	Unclear	Surgery	159.721	77.4244	2.04837	Advanced stage
P0204	48	Female	1	Unclear	Yes	High fat	Yes	No	543.504	20.1533	4.21991	Advanced stage
P0205	59	Male	Yes	Occasionally	Yes	Unclear	Yes	No	162.708	23.3149	5.3369	Early stage
P0206	24	Female	Unclear	No	Unclear	Vegetarian diet	No	Surgery	129.855	23.4963	4.96251	Advanced stage
P0207	33	Male	No	Yes	Unclear	Unclear	Yes	Unclear	213.309	31.4647	3.24387	Advanced stage
P0208	77	Male	No	Unclear	Yes	Vegetarian diet	Unclear	Radiotherapy	178.862	21.4282	5.28887	Early stage
P0209	19	Female	No	Yes	Unclear	High fat	Yes	Radiotherapy	123.696	23.6741	3.6784	Early stage
P0210	18	Male	0	No	Occasionally	Balanced	Yes	Chemotherapy	153.338	25.6474	3.0955	Advanced stage
P0211	65	Male	1	Yes	Occasionally	Unclear	Unclear	Unclear	129.353	23.1197	2.76392	Advanced stage
P0212	29	Female	Unclear	Yes	Yes	Unclear	Yes	Surgery	111.602	19.3214	3.13704	Advanced stage
P0213	86	Male	Unclear	Occasionally	Occasionally	High fat	Yes	Surgery	192.416	23.1645	3.03419	Advanced stage
P0214	54	Female	Unclear	No	Yes	High fat	Yes	Surgery	226.83	28.4418	3.7045	Early stage
P0215	49	Male	1	No	Occasionally	Balanced	Unclear	Surgery	111.05	15.8409	3.69269	Early stage
P0216	26	Female	Yes	No	No	Unclear	No	Radiotherapy	179.704	22.7978	3.50366	Early stage
P0217	36.3	Female	No	Yes	Yes	High fat	No	Chemotherapy	137.228		4.02433	Early stage
P0218	65	Male	1	No	Occasionally	High fat	Yes	Chemotherapy	142.951	29.1703	4.92878	Early stage
P0219	20	Female	No	No	No	Balanced	Unclear	Radiotherapy	139.266	12.8609	4.63946	Advanced stage
P0220	37	Male	1	No	Yes	Balanced	Unclear	No	304.124	18.6465	1.71812	Early stage
P0221	41	Male	No	Occasionally	Occasionally	Omnivorous	Unclear	Surgery	161.698	24.2633	0.435295	Early stage
P0222	71	Male	1	No	Occasionally	Vegetarian diet	Unclear	Chemotherapy	130.917	31.3931	4.62118	Advanced stage
P0223	50	Female	Yes	Yes	No	Omnivorous	No	Unclear	169.466	21.6055	1.85975	Early stage
P0224	41	Male	Unclear	Occasionally	Unclear	Balanced	Unclear	No	158.242	18.6688	3.23028	Early stage
P0225	89	Male	No	No	Unclear	High fat	No	Surgery	151.637	33.2869	2.09586	Advanced stage
P0226	53	Female	1	No	No	Balanced	Yes	Unclear	38.3601	13.3119	1.33762	Advanced stage
P0227	55	Male	Yes	Occasionally	No	Unclear	Yes	Chemotherapy	139.813	8.80716	4.14976	Advanced stage
P0228	42	Female	Yes	No	Yes	High fat	Unclear	Surgery	186.439	24.6401	4.41099	Advanced stage
P0229	35	Male	Unclear	Yes	Unclear	Omnivorous	Unclear	No	177.532	18.9877	2.80819	Advanced stage
P0230	83	Male	1	Yes	Yes	Omnivorous	No	Surgery	125.786	15.8726	0.390749	Advanced stage
P0231	71	Female	No	No	Occasionally	Omnivorous	Yes	No	163.477	26.2501	2.84451	Advanced stage
P0232	52	Male	0	Yes	No	High fat	Yes	Surgery	186.299	23.4628	3.97016	Early stage
P0233	78	Male	Yes	Occasionally	Yes	Vegetarian diet	Unclear	Surgery	101.571	18.6155	1.72531	Early stage
P0234	58	Female	Yes	No	No	Vegetarian diet	Unclear	Chemotherapy	50.4617	14.3182	3.72003	Early stage
P0235	50	Female	Unclear	Occasionally	Yes	Vegetarian diet	No	Chemotherapy	136.808	27.2347	3.48163	Early stage
P0236	85	Male	1	Yes	Occasionally	Balanced	Unclear	No	179.971	25.9012	4.19515	Early stage
P0237	50	Male	0	No	Occasionally	Balanced	No	Surgery	133.286	21.4049	3.6435	Early stage
P0238	31	Male	0	Occasionally	Unclear	Unclear	Yes	Radiotherapy	96.8291	33.0798	2.33232	Early stage
P0239	38	Male	0	Yes	Unclear	High fat	Unclear	Unclear	103.036	15.5795	4.93589	Advanced stage
P0240	65	Female	1	No	Occasionally	Unclear	Unclear	Unclear	161.683	12.8468	3.30976	Advanced stage
P0241	37	Male	No	Unclear	Yes	Balanced	Unclear	Chemotherapy	169.09	17.8486	3.46723	Advanced stage
P0242	25	Male	Yes	Yes	No	High fat	No	Surgery	128.349	21.7265	2.38008	Early stage
P0243	24	Male	1	Yes	Occasionally	Omnivorous	Yes	Surgery	182.351	23.46	2.96806	Advanced stage
P0244	84	Female	0	Unclear	Occasionally	High fat	Yes	Surgery	101.847	20.5526	2.43824	Early stage
P0245	34	Male	Yes	Unclear	Yes	Balanced	Yes	Unclear	157.687		3.29246	Early stage
P0246	50	Male	Yes	Occasionally	Occasionally	Omnivorous	Unclear	Radiotherapy	117.614	14.4908	5.55405	Early stage
P0247	65	Female	0	Yes	Occasionally	Omnivorous	Yes	Chemotherapy	137.186	30.6626	1.85372	Advanced stage
P0248	76	Male	0	Unclear	Yes	High fat	Yes	Surgery	161.659	21.5071	1.56373	Early stage
P0249	39	Female	Yes	No	Occasionally	Vegetarian diet	Yes	Radiotherapy	129.886	28.7038	5.2654	Advanced stage
P0250	47	Male	Unclear	Yes	Unclear	Balanced	Unclear	Chemotherapy	146.541	24.0564	3.24881	Early stage
P0251	55	Female	Yes	Occasionally	Unclear	Balanced	Unclear	Surgery	195.22	24.7405	2.69711	Early stage
P0252	68	Male	No	Unclear	Unclear	Vegetarian diet	No	Radiotherapy	139.809	25.4186	4.74789	Early stage
P0253	71	Male	No	Yes	Unclear	Unclear	No	Chemotherapy	189.249	24.6863	2.77326	Early stage
P0254	25	Male	Unclear	Yes	Occasionally	Unclear	No	Unclear	246.752	25.8563	5.69121	Advanced stage
P0255	44	Female	1	Unclear	No	Balanced	No	Radiotherapy	178.543	29.9749	4.31351	Early stage
P0256	44	Male	Yes	Unclear	Unclear	Vegetarian diet	Yes	Surgery	210.455	23.1791	2.91451	Early stage
P0257	38	Male	No	Unclear	Unclear	Vegetarian diet	No	No	73.4924	26.254	6.08877	Advanced stage
P0258	47	Male	Yes	Yes	Occasionally	Omnivorous	No	No	132.109	21.4616	2.77314	Early stage
P0259	45	Male	Unclear	Unclear	Occasionally	Unclear	No	Surgery	180.198	30.6407	4.39051	Early stage
P0260	81	Female	0	Unclear	Yes	Unclear	Unclear	Radiotherapy	152.893	17.9416	3.85915	Early stage
P0261	86	Male	Unclear	Yes	Unclear	Omnivorous	Yes	Surgery	172.99	32.8056	5.06209	Early stage
P0262	78	Female	Unclear	Yes	Yes	High fat	Unclear	No	138.861	21.7591	5.37381	Early stage
P0263	65	Female	Unclear	Occasionally	Unclear	Unclear	Yes	No	163.031	13.4153	3.5384	Early stage
P0264	36	Female	No	No	No	Omnivorous	No	Radiotherapy	154.551	22.7686	2.5959	Advanced stage
P0265	21	Male	Unclear	Yes	Occasionally	Vegetarian diet	Unclear	No	200.872	17.9137	4.05197	Early stage
P0266	52	Male	0	No	Occasionally	High fat	Yes	Unclear	168.905	27.0439	2.68674	Advanced stage
P0267	81	Male	0	Occasionally	Yes	Balanced	Unclear	Surgery	171.816	18.0843	5.91606	Early stage
P0268	66	Female	0	Occasionally	Yes	Vegetarian diet	Unclear	Unclear	145.584	19.3229	3.66384	Advanced stage
P0269	34	Male	1	Unclear	Occasionally	High fat	Yes	Unclear	142.934	10.6628	3.06161	Advanced stage
P0270	61	Male	Unclear	Occasionally	Occasionally	Omnivorous	Yes	Radiotherapy	144.86	19.2862	3.72162	Early stage
P0271	47	Female	0	Unclear	Occasionally	Vegetarian diet	No	Surgery	173.806	7.45672	1.88345	Early stage
P0272	63	Female	1	Unclear	Unclear	High fat	No	Radiotherapy	145.266	12.4966	2.33406	Advanced stage
P0273	23	Female	Unclear	Yes	Unclear	Balanced	No	No	170.142	26.5625	4.9405	Early stage
P0274	54	Male	Unclear	Yes	No	Vegetarian diet	Unclear	Chemotherapy	599.728	26.7148	2.71173	Advanced stage
P0275	41	Male	Yes	No	Unclear	Vegetarian diet	No	Radiotherapy	190.489	24.5527	2.24371	Early stage
P0276	63	Male	Unclear	Unclear	Occasionally	Unclear	Yes	Radiotherapy	148.589	16.1981	4.14398	Early stage
P0277	70	Male	Yes	Unclear	Unclear	High fat	Unclear	Chemotherapy	202.042	21.7137	4.92284	Early stage
P0278	77	Male	No	No	Yes	High fat	Yes	No	145.717	21.9784	4.36274	Early stage
P0279	80	Female	No	Unclear	Occasionally	Unclear	Unclear	Surgery	88.6656	15.0498	4.69526	Advanced stage
P0280	49.8	Female	1	Occasionally	Unclear	Omnivorous	Yes	Surgery	124.717	31.0204	2.59185	Advanced stage
P0281	50	Male	Yes	Unclear	Occasionally	Omnivorous	Yes	Chemotherapy	94.5223	27.2642	1.79383	Advanced stage
P0282	84	Male	No	Unclear	Yes	Unclear	No	Surgery	147.697	20.6742	5.3016	Advanced stage
P0283	35	Female	No	Unclear	Yes	Vegetarian diet	No	No	160.645	22.1613	3.11278	Advanced stage
P0284	42	Female	No	Yes	Unclear	Balanced	Unclear	Radiotherapy	218.675	23.2503	3.199	Early stage
P0285	71	Female	Unclear	Occasionally	Occasionally	Omnivorous	No	Radiotherapy	171.442	9.74959	5.09383	Advanced stage
P0286	75	Female	Yes	Unclear	No	Balanced	Unclear	No	152.331	20.5169	4.16748	Early stage
P0287	84	Female	No	Occasionally	Yes	High fat	Yes	Surgery	189.029	17.9081	4.04707	Advanced stage
P0288	63	Female	Yes	Occasionally	No	High fat	Unclear	Surgery	82.6103	15.9903	6.098	Early stage
P0289	41	Male	0	Occasionally	Unclear	Omnivorous	Yes	Unclear	168.247	20.3134	2.72778	Advanced stage
P0290	49	Female	0	No	Yes	Vegetarian diet	Yes	No	186.98	32.7861	4.61341	Early stage
P0291	64	Male	Unclear	Unclear	No	High fat	Yes	No	108.249	25.8451	3.56842	Advanced stage
P0292	40	Female	0	Yes	Yes	Balanced	Unclear	Unclear	200.031	18.5729	3.82231	Early stage
P0293	83	Female	1	Yes	No	Vegetarian diet	Unclear	No	171.847	25.4355	5.33416	Early stage
P0294	44	Male	Yes	Yes	Occasionally	Omnivorous	No	No	145.465	30.3961	4.1094	Early stage
P0295	19	Female	No	Yes	Occasionally	High fat	No	Unclear	182.147	27.5478	4.14596	Early stage
P0296	34	Male	1	Unclear	Unclear	Omnivorous	Yes	No	239.474	22.3578	4.78701	Early stage
P0297	50	Female	1	Yes	Yes	Vegetarian diet	Yes	No	166.365	18.1184	3.06206	Early stage
P0298	26	Male	0	Occasionally	No	Vegetarian diet	Unclear	Radiotherapy	168.688	26.1893	2.49295	Early stage
P0299	60	Female	Yes	No	Unclear	Vegetarian diet	No	Surgery	143.922	24.3609	2.24623	Early stage
P0300	65	Female	No	Yes	Occasionally	Unclear	Unclear	Surgery	130.255	27.3712	1.14037	Advanced stage
P0301	56	Female	1	Occasionally	Occasionally	Unclear	Unclear	Surgery	189.062	25.811	5.96745	Advanced stage
P0302	59	Female	Unclear	Yes	Unclear	Balanced	Unclear	Radiotherapy	130.037	28.2973	2.17615	Early stage
P0303	43.4	Male	No	Unclear	Yes	Vegetarian diet	Yes	Chemotherapy	162.505	18.7886	3.2345	Advanced stage
P0304	67	Male	0	Occasionally	No	Vegetarian diet	Yes	Surgery	143.282	29.9044	3.16782	Early stage
P0305	42	Female	Yes	Unclear	Occasionally	High fat	No	Chemotherapy	176.764	23.1856	3.86889	Early stage
P0306	41	Female	Unclear	Yes	Unclear	Balanced	Yes	Radiotherapy	171.678	34.4516	4.47888	Early stage
P0307	30	Male	No	Occasionally	Occasionally	Balanced	Yes	Surgery	196.314	17.8649	4.53257	Advanced stage
P0308	77	Female	No	Occasionally	Occasionally	Omnivorous	Unclear	Chemotherapy	142.149	32.4158	2.80031	Early stage
P0309	24	Female	1	Occasionally	No	Vegetarian diet	Yes	Radiotherapy	150.554	23.1875	3.29945	Early stage
P0310		Male	No	Yes	Yes	High fat	Unclear	No	125.743	18.0915	3.8391	Advanced stage
P0311	53	Male	Yes	No	Yes	Omnivorous	No	Surgery	144.45	19.0967	3.20157	Early stage
P0312	62	Male	Yes	No	No	Unclear	Yes	Unclear	173.206	20.0779	5.42881	Advanced stage
P0313	37	Male	No	Unclear	Unclear	Vegetarian diet	No	No	186.495	24.545	4.08917	Early stage
P0314	82	Male	1	No	Unclear	Balanced	Yes	Surgery	127.724	25.137	4.38185	Early stage
P0315	25	Female	Unclear	Yes	Yes	Vegetarian diet	Unclear	Surgery	190.436	18.5578	4.29546	Early stage
P0316	33	Male	Unclear	Occasionally	Occasionally	Vegetarian diet	Yes	Surgery	207.447	21.8539	4.90817	Advanced stage
P0317	31	Male	1	Occasionally	Occasionally	Unclear	Unclear	Surgery	174.47	34.8536	3.71723	Early stage
P0318	32	Male	0	Yes	Unclear	High fat	No	Surgery	225.688	32.3653	1.9438	Early stage
P0319	83	Male	Yes	Occasionally	No	High fat	Unclear	Chemotherapy	132.917	24.6179	3.97963	Advanced stage
P0320	49	Female	0	No	Occasionally	High fat	Unclear	Surgery	116.437	22.228	2.71837	Early stage
P0321	80	Male	1	Unclear	Unclear	Omnivorous	No	Chemotherapy	97.7448	47.2112	2.86566	Advanced stage
P0322	68	Male	0	Yes	No	High fat	No	Surgery	212.362	25.6811		Early stage
P0323	42	Male	1	Occasionally	Yes	Omnivorous	Unclear	Surgery	182.903	15.8632	4.98594	Advanced stage
P0324	75	Female	Unclear	Yes	No	Unclear	Yes	Unclear	158.055	20.4557	3.52553	Advanced stage
P0325	80	Male	Unclear	No	Yes	Vegetarian diet	Unclear	No	169.799	11.9885	3.8706	Early stage
P0326	79	Male	0	Occasionally	Unclear	Omnivorous	Unclear	Surgery	120.608	24.3953	5.54266	Advanced stage
P0327	39	Female	0	Occasionally	No	Unclear	Yes	Radiotherapy	245.601	25.8832	3.7889	Early stage
P0328	75	Male	Yes	Occasionally	Unclear	Omnivorous	Unclear	No	164.523	19.1009	6.62202	Early stage
P0329	75	Female	Unclear	Occasionally	Yes	Unclear	Unclear	Surgery	163.829	31.4439	4.17861	Advanced stage
P0330	66	Female	Yes	Yes	Occasionally	High fat	No	Unclear	185.402	14.6454	1.38708	Early stage
P0331	69	Male	0	No	Occasionally	High fat	Yes	Unclear	176.835	13.2138	4.40401	Early stage
P0332	59	Male	1	No	Yes	Unclear	Yes	Radiotherapy	167.836	23.3467	3.95739	Advanced stage
P0333	87	Female	Unclear	Unclear	Occasionally	Balanced	No	Chemotherapy	132.333	68.7049	5.0477	Early stage
P0334	32	Male	1	Yes	Occasionally	Unclear	Yes	Surgery	176.501	32.1036	4.30782	Early stage
P0335	71	Female	Yes	No	No	Omnivorous	Yes	No	225.871	19.2467	3.33385	Advanced stage
P0336	77	Male	Yes	Yes	No	Unclear	No	Chemotherapy		28.4721	2.03084	Advanced stage
P0337	25	Female	No	Yes	Occasionally	Vegetarian diet	Unclear	Chemotherapy	215.762	21.7689	3.24917	Advanced stage
P0338	70	Male	Unclear	No	No	Balanced	Unclear	Surgery	142.107	20.9642	2.47938	Advanced stage
P0339	77	Male	Unclear	Unclear	Yes	Unclear	Unclear	No	125.364	27.302	2.80337	Early stage
P0340	22	Male	Yes	Unclear	No	Balanced	No	Surgery	155.597	25.9139	4.20629	Early stage
P0341	85	Male	1	Unclear	No	Balanced	No	Radiotherapy		12.5416	5.50389	Early stage
P0342	23	Male	Unclear	Occasionally	No	Unclear	Yes	Radiotherapy	198.297	30.8592	3.97361	Early stage
P0343	64	Male	Yes	No	Unclear	Unclear	Unclear	Unclear	100.764	30.2805	2.06494	Advanced stage
P0344	72	Female	No	Occasionally	Yes	High fat	No	Surgery	213.534	18.2466	4.03352	Advanced stage
P0345	57	Male	0	Occasionally	Occasionally	Unclear	No	Unclear	154.47	24.3748	4.93596	Early stage
P0346	69	Female	Unclear	Occasionally	Occasionally	Unclear	No	Chemotherapy	145.059	24.9642	2.76826	Advanced stage
P0347	33.9	Male	0	Yes	Unclear	High fat	Yes	Unclear	124.576	23.564	3.33918	Early stage
P0348	30	Female	1	Yes	No	High fat	No	Surgery	102.08	18.6982	3.51763	Early stage
P0349	47	Female	No	No	Yes	Vegetarian diet	Unclear	Unclear	188.811	17.9703	2.55812	Early stage
P0350	36	Female	Unclear	No	Yes	Unclear	No	No	162.566	21.8467	4.27794	Early stage
P0351	34	Female	0	Yes	Occasionally	Omnivorous	No	Radiotherapy	114.851	29.0364	3.35486	Early stage
P0352	80	Female	0	Yes	Unclear	Balanced	Yes	Surgery	114.672	25.2616	4.00344	Early stage
P0353	36	Male	Yes	Occasionally	Unclear	High fat	Unclear	Radiotherapy	148.248	19.7763	2.43501	Early stage
P0354	75	Female	0	Unclear	Unclear	Unclear	Unclear	Radiotherapy	218.416	26.6302	2.97505	Advanced stage
P0355	72	Male	1	Unclear	Unclear	Omnivorous	Unclear	Radiotherapy	150.914	4.90874	4.36686	Early stage
P0356	79	Male	0	Unclear	Yes	Balanced	No	Surgery	107.39		3.0526	Early stage
P0357	40	Male	1	Unclear	No	Unclear	Yes	Surgery	151.399	11.5617	5.57236	Early stage
P0358	26	Female	1	Unclear	Occasionally	Omnivorous	Unclear	Chemotherapy	150.455	19.8254	3.02044	Early stage
P0359	29	Female	Yes	Occasionally	Yes	Balanced	No	Surgery	65.609	37.3655	3.76962	Advanced stage
P0360	18	Male	No	No	Unclear	Omnivorous	Yes	Chemotherapy	158.1	14.2319	4.61911	Advanced stage
P0361	75	Female	1	Yes	Unclear	High fat	Unclear	Surgery	151.917	28.965	1.79796	Early stage
P0362	18	Female	0	Occasionally	Occasionally	Unclear	Yes	Surgery	184.367	19.1938	1.38703	Early stage
P0363	51	Female	0	Unclear	No	Omnivorous	Yes	Radiotherapy	224.713	24.079	1.66921	Advanced stage
P0364	65	Female	1	Yes	No	Omnivorous	No	Chemotherapy	199.43	21.7185	5.0151	Early stage
P0365	18	Female	0	Occasionally	No	Unclear	Yes	Unclear	150.589	24.8622	2.83777	Early stage
P0366	33	Female	Unclear	Unclear	Unclear	Balanced	No	Chemotherapy	121.272	22.4609	6.56984	Early stage
P0367	78	Male	Yes	Occasionally	Yes	Unclear	Unclear	Chemotherapy	250.068	14.302	2.8229	Early stage
P0368	81	Male	0	Yes	Yes	Omnivorous	Unclear	Surgery	162.073	27.9776	3.72146	Early stage
P0369	80	Male	Yes	No	No	Vegetarian diet	Yes	Chemotherapy	160.488	19.0375	5.35053	Advanced stage
P0370	86	Male	1	Unclear	Occasionally	Balanced	Unclear	Surgery	159.156	12.6605		Early stage
P0371	39	Female	1	Yes	No	Omnivorous	No	Unclear	166.933	19.4313	5.9738	Advanced stage
P0372	84	Male	1	Yes	No	Vegetarian diet	No	Surgery	154.947	78.1143	4.95004	Advanced stage
P0373	43	Female	Yes	No	Occasionally	Balanced	No	Radiotherapy	139.922	27.1013	4.72888	Advanced stage
P0374	33	Female	0	Occasionally	No	High fat	Yes	No	140.86	19.9081	4.21103	Early stage
P0375	68	Female	Unclear	No	Occasionally	Unclear	Yes	Surgery	158.854	19.9045	13.2708	Early stage
P0376	74	Male	Yes	No	Occasionally	Balanced	Yes	Chemotherapy	140.98	20.0702	2.83858	Early stage
P0377	46	Male	Unclear	Occasionally	Yes	Balanced	No	Unclear	135.05	34.4605	2.51816	Advanced stage
P0378	86.4	Female	0	Occasionally	Occasionally	Omnivorous	No	Radiotherapy	163.725	24.2916	3.49595	Early stage
P0379	64	Female	0	Occasionally	No	Vegetarian diet	No	Unclear	151.076	24.5802	3.29578	Early stage
P0380	79.6	Male	Yes	Yes	Occasionally	Balanced	No	Radiotherapy	212.64	28.1817	2.95613	Advanced stage
P0381	86	Female	No	Yes	No	Unclear	Yes	Radiotherapy	67.2161	23.4327	4.33566	Early stage
P0382	33	Female	Unclear	Unclear	Occasionally	Balanced	Yes	Radiotherapy	198.203	20.4457	4.64637	Early stage
P0383	65	Female	1	Unclear	Yes	Balanced	Yes	Unclear	203.613	20.8219	3.60609	Early stage
P0384	56	Female	Unclear	No	No	Omnivorous	Yes	Chemotherapy	87.4313	21.5704		Advanced stage
P0385	50	Female	0	No	No	Balanced	No	Radiotherapy	148.006	21.7767	2.12997	Advanced stage
P0386	40	Female	0	Unclear	No	Vegetarian diet	No	Unclear	147	26.3658	3.26761	Advanced stage
P0387	27	Female	Yes	No	Occasionally	Omnivorous	Unclear	No	110.737	44.8032	2.63981	Early stage
P0388	86	Female	No	Occasionally	Yes	High fat	Unclear	No	132.776	26.3958	1.26016	Early stage
P0389	51	Male	1	Yes	Yes	High fat	Unclear	Radiotherapy	121.13	21.5157	3.40078	Advanced stage
P0390	69	Male	Unclear	Unclear	Yes	Omnivorous	No	Surgery	221.329	22.4718	3.3539	Early stage
P0391		Female	No	Yes	Yes	Vegetarian diet	Yes	Unclear	192.749	10.0108	5.31614	Advanced stage
P0392	36	Female	1	Unclear	Occasionally	Omnivorous	Yes	Chemotherapy	204.504	27.498	4.25697	Early stage
P0393	75	Female	0	Yes	No	Omnivorous	Yes	Unclear	185.259	24.0789	2.27098	Advanced stage
P0394	18	Female	0	Unclear	Unclear	Omnivorous	No	No	120.483	27.9881	5.72491	Advanced stage
P0395	86	Male	Yes	Yes	Yes	Omnivorous	Unclear	No	141.642	4.62247	4.96524	Advanced stage
P0396	21	Female	Yes	Occasionally	Unclear	Balanced	Yes	No	177.128	34.5302	4.19852	Advanced stage
P0397	33	Male	Unclear	Unclear	Occasionally	Unclear	Unclear	Surgery	117.226	21.1625	3.22822	Advanced stage
P0398	41	Female	No	Unclear	Occasionally	High fat	Unclear	Unclear	184.955	28.6491	2.34867	Early stage
P0399	19	Female	No	Unclear	Unclear	Vegetarian diet	No	Surgery	151.589	15.7606	3.05335	Early stage
P0400	49	Female	1	Occasionally	No	Balanced	No	No	146.881	25.6766	4.8065	Advanced stage
P0401	41	Male	Unclear	Yes	Unclear	High fat	Yes	Surgery	184.884	15.6795	5.7615	Early stage
P0402	29	Female	Yes	Unclear	Occasionally	Unclear	No	Unclear	175.549	18.2574	5.35189	Early stage
P0403	67	Female	Unclear	Yes	Unclear	Omnivorous	No	Chemotherapy	147.366	33.4842	2.91338	Advanced stage
P0404	52	Female	0	Occasionally	Yes	Unclear	No	Unclear	200.577	20.8559	2.15646	Early stage
P0405	50	Female	Yes	No	Yes	High fat	Yes	Chemotherapy	122.163	23.3046	3.66906	Early stage
P0406	50	Female	No	Unclear	No	High fat	Unclear	No	181.558	27.2204	1.37787	Early stage
P0407	78	Female	Yes	Occasionally	Unclear	Balanced	Unclear	No	180.759	24.9741	3.8878	Early stage
P0408	68	Male	0	Yes	Unclear	Balanced	Yes	Chemotherapy	348.713	22.9025	3.32288	Advanced stage
P0409	60	Female	Yes	Unclear	Unclear	Vegetarian diet	Unclear	Surgery	171.415	24.1898	2.94076	Advanced stage
P0410	29	Male	No	Yes	Unclear	Omnivorous	Unclear	Surgery	116.211	36.4205	1.58636	Early stage
P0411	84	Female	0	No	No	Unclear	Yes	Unclear	192.341	21.6543	4.11632	Advanced stage
P0412	82	Female	1	Unclear	Occasionally	Omnivorous	Unclear	Surgery	153.528	23.2066	2.86076	Early stage
P0413	50	Male	Unclear	Unclear	No	Unclear	No	Unclear	141.705	28.3039	4.49163	Early stage
P0414	57	Female	1	Yes	Occasionally	Omnivorous	Yes	No	196.715	28.6332	0.0532853	Early stage
P0415	60	Male	0	Unclear	Occasionally	High fat	Yes	Unclear	135.348	29.1222	3.46698	Early stage
P0416	61	Male	0	Occasionally	Occasionally	High fat	No	Unclear	110.704	25.8324	5.6267	Early stage
P0417	46	Female	0	Occasionally	Unclear	Omnivorous	No	Unclear	105.518	15.142	5.49351	Advanced stage
P0418	30	Male	No	No	No	Vegetarian diet	No	Chemotherapy	181.21	31.8006	2.95148	Advanced stage
P0419	29	Male	0	Occasionally	Occasionally	High fat	No	Surgery	115.185	15.1219	2.77735	Early stage
